# Supplementary material for: Loss of skeletal muscle mass during neoadjuvant treatments correlates with worse prognosis in esophageal cancer: a retrospective cohort study
Source: World J Surg Oncol. 2018 Feb 12;16:27. doi: 10.1186/s12957-018-1327-4 (PMC5809976; doi:10.1186/s12957-018-1327-4)
Supplement: Supplementary file 1 — Complication rate analysis by preoperative sarcopenia. (XLSX 34 kb) [file 12957_2018_1327_MOESM1_ESM.xlsx]

## Sheet: Taul1
Additional file 1 Complete analysis of complication rates by pre-operative sarcopenia
						Preoperative
						Sarcopenia
		Level	Overall		No		Yes		p
			(N = 115)		(N = 23)		(N =92)
30-day mortality (%)			3	( 2.6)	0	( 0.0)	3	( 3.3)	0.884
90-day mortality (%)			108	(93.9)	1	( 4.3)	6	( 6.5)	1.000
Clavien-Dindo score (%)		0	36	(31.3)	6	( 26.1)	30	(32.6)	0.886
		1	3	( 2.6)	0	( 0.0)	3	( 3.3)
		2	14	(12.2)	4	( 17.4)	10	(10.9)
		3a	16	(13.9)	3	( 13.0)	13	(14.1)
		3b	27	(23.5)	7	( 30.4)	20	(21.7)
		4a	13	(11.3)	2	( 8.7)	11	(12.0)
		4b	2	( 1.7)	0	( 0.0)	2	( 2.2)
		5	4	( 3.5)	1	( 4.3)	3	( 3.3)
Chyle leak (%)		0	106	(92.2)	22	( 95.7)	84	(91.3)	NaN
		1A	0	( 0.0)	0	( 0.0)	0	( 0.0)
		1B	0	( 0.0)	0	( 0.0)	0	( 0.0)
		2A	5	( 4.3)	0	( 0.0)	5	( 5.4)
		2B	1	( 0.9)	0	( 0.0)	1	( 1.1)
		3B	3	( 2.6)	1	( 4.3)	2	( 2.2)
Anastomotic leak (%)		0	100	(87.0)	21	( 91.3)	79	(85.9)	0.585
		1	3	( 2.6)	0	( 0.0)	3	( 3.3)
		2	8	( 7.0)	2	( 8.7)	6	( 6.5)
		3	4	( 3.5)	0	( 0.0)	4	( 4.3)
Conduit necrosis (%)		0	112	(97.4)	22	( 95.7)	90	(97.8)	0.501
		2	1	( 0.9)	0	( 0.0)	1	( 1.1)
		3	2	( 1.7)	1	( 4.3)	1	( 1.1)
Recurrent nerve palsy (%)		0	107	(93.0)	22	( 95.7)	85	(92.4)	0.897
		1	1	( 0.9)	0	( 0.0)	1	( 1.1)
		1A	4	( 3.5)	1	( 4.3)	3	( 3.3)
		2A	2	( 1.7)	0	( 0.0)	2	( 2.2)
		3B	1	( 0.9)	0	( 0.0)	1	( 1.1)
Reoperation rate (%)			10	( 8.7)	2	( 8.7)	8	( 8.7)	1.000
Operative bleeding, ml (median [IQR])			300	[150, 700]	200	[150, 400]	400	[150, 700]	0.091
Initital ICU stay, days (median [IQR])			2	[1, 4]	3	[1, 5]	2	[1, 4]	0.535
Readmission ICU stay, days (median [IQR])			4	[2, 9]	2	[2, 2]	4	[2, 10]	0.465
ICU readmission (%)			13	(11.3)	1	( 4.3)	12	(13.0)	0.418
Reintubation rate (%)			7	( 6.1)	1	( 4.3)	6	( 6.5)	1.000
Tracheostomy rate (%)			9	( 7.8)	1	( 4.3)	8	( 8.7)	0.795
Conversion (%)			7	( 6.1)	3	( 13.0)	4	( 4.3)	0.283
Intraop. trachebronchial lesion (%)			2	( 1.7)	0	( 0.0)	2	( 2.2)	1.000
Intraop. vascular lesion (%)			7	( 6.1)	1	( 4.3)	6	( 6.5)	1.000
ARDS (%)			4	( 3.5)	1	( 4.3)	3	( 3.3)	1.000
Pneumonia (%)			18	(15.7)	3	( 13.0)	15	(16.3)	0.949
Pleural effusion (%)			8	( 7.0)	2	( 8.7)	6	( 6.5)	1.000
Atelectasis (%)			12	(10.4)	2	( 8.7)	10	(10.9)	1.000
Pneumothorax (%)			1	( 0.9)	0	( 0.0)	1	( 1.1)	1.000
Pulmonary embolism (%)			7	( 6.1)	2	( 8.7)	5	( 5.4)	0.922
Acute Aspiration (%)			2	( 1.7)	0	( 0.0)	2	( 2.2)	1.000
Acute Kidney Injury (%)			2	( 1.7)	0	( 0.0)	2	( 2.2)	1.000
Abdominal hernia (%)			2	( 1.7)	1	( 4.3)	1	( 1.1)	0.858
Thoracic wound dehiscence (%)			2	( 1.7)	0	( 0.0)	2	( 2.2)	1.000
Diaphragmatic hernia (%)			3	( 2.6)	1	( 4.3)	2	( 2.2)	1.000
Gastrointestinal bleed (%)			3	( 2.6)	0	( 0.0)	3	( 3.3)	0.884
ARDS, acute respiratory distress syndrome; ICU, intensive care unit; IQR, interquartile range
